# Supplementary material for: Lipid packing and cholesterol content regulate membrane wetting and remodeling by biomolecular condensates
Source: Nat Commun. 2025 Mar 20;16:2756. doi: 10.1038/s41467-025-57985-2 (PMC11926106; doi:10.1038/s41467-025-57985-2)
Supplement: Supplementary file 13 — Source Data [file 41467_2025_57985_MOESM13_ESM.xlsx]

## Sheet: Cover
		Source data file for:
			Lipid packing and cholesterol content regulate membrane wetting and remodeling by biomolecular condensates
			Agustín Mangiarotti, Elias Sabri, Kita Valerie Schmidt, Christian Hoffmann, Dragomir Milovanovic, Reinhard Lipowsky, Rumiana Dimova.

## Sheet: Fig 1a
	LAURDAN Spectra
		DOPC								DLPC								DPPC
	wavelength (nm)	1	2	3	4	5	Mean	SD		1	2	3	4	5	Mean	SD		1	2	3	4	5	Mean	SD
	416	0.19865	0.20314	0.20311	0.17966	0.20078	0.19707	0.00991		0.11996	0.10155	0.11052	0.11142	0.09953	0.1086	0.00825		0.13561	0.14999	0.14565	0.10268	0.14063	0.13491	0.0188
	425.75	0.33036	0.33481	0.33202	0.3001	0.32449	0.32435	0.01408		0.55297	0.49288	0.53506	0.52959	0.47763	0.51763	0.03126		0.62937	0.6794	0.65687	0.55399	0.64312	0.63255	0.04764
	435.5	0.48913	0.48806	0.48377	0.44661	0.46515	0.47454	0.01837		0.90178	0.82971	0.85897	0.85114	0.84136	0.85659	0.02753		0.96723	1	1	0.94655	0.98361	0.97948	0.02288
	445.25	0.63506	0.62416	0.62036	0.58427	0.59075	0.61092	0.02216		0.97381	0.94659	0.95906	0.96557	0.94615	0.95823	0.01203		1	0.98828	0.98254	1	0.99127	0.99242	0.0076
	455	0.76709	0.75117	0.74606	0.71843	0.71477	0.7395	0.02234		1	0.98557	1	1	0.99215	0.99554	0.00653		0.87052	0.85964	0.83566	0.90681	0.85309	0.86514	0.0265
	464.75	0.88155	0.86649	0.86063	0.83656	0.84556	0.85816	0.01766		0.97301	1	0.97784	0.98948	1	0.98807	0.01243		0.71792	0.67007	0.66778	0.73533	0.69285	0.69679	0.02959
	474.5	0.96791	0.95494	0.9548	0.93363	0.95544	0.95334	0.01235		0.92683	0.96222	0.91547	0.94695	0.96267	0.94283	0.02116		0.5516	0.50807	0.5054	0.57517	0.5285	0.53375	0.02968
	484.25	1	1	1	0.9913	1	0.99826	0.00389		0.85749	0.89065	0.85875	0.85628	0.89431	0.8715	0.01922		0.38553	0.36691	0.36517	0.43502	0.37535	0.38559	0.02878
	494	0.97921	0.9866	0.9908	1	0.98964	0.98925	0.00751		0.78475	0.8386	0.79437	0.81234	0.84711	0.81543	0.02709		0.28042	0.27513	0.26681	0.33009	0.27361	0.28521	0.02555
	503.75	0.89582	0.91111	0.9186	0.9413	0.92023	0.91741	0.01647		0.63427	0.71112	0.65216	0.65951	0.7133	0.67407	0.03602		0.19193	0.19381	0.18581	0.23001	0.18887	0.19809	0.0181
	513.5	0.77777	0.79437	0.80521	0.82851	0.82108	0.80539	0.0204		0.50151	0.55334	0.51389	0.5232	0.54864	0.52812	0.02231		0.1268	0.1262	0.12062	0.15325	0.12371	0.13012	0.01316
	523.25	0.65661	0.67555	0.68525	0.70752	0.72014	0.68901	0.02528		0.40668	0.45485	0.41492	0.42861	0.46157	0.43333	0.02415		0.08893	0.09084	0.08645	0.11439	0.08769	0.09366	0.0117
	533	0.54035	0.56793	0.56671	0.59321	0.6254	0.57872	0.0321		0.35951	0.35463	0.38489	0.34987	0.3702	0.36382	0.01399		0.06411	0.06902	0.06691	0.10284	0.06551	0.07368	0.0164
	542.75	0.43784	0.47372	0.46015	0.48675	0.53452	0.4786	0.03612		0.39581	0.29119	0.42877	0.31764	0.33514	0.35371	0.05692		0.05589	0.06326	0.06918	0.12013	0.06254	0.0742	0.0261
	552.5	0.33488	0.36516	0.35197	0.3737	0.41541	0.36822	0.03017		0.23475	0.1963	0.25282	0.20448	0.21632	0.22093	0.02295		0.0352	0.03924	0.0407	0.06569	0.03795	0.04376	0.01243
	562.25	0.24914	0.27093	0.26244	0.27824	0.30904	0.27396	0.0224		0.12792	0.12967	0.13776	0.12328	0.13721	0.13117	0.00623		0.02192	0.02329	0.02235	0.03074	0.02214	0.02409	0.00376
	572	0.1906	0.21017	0.20182	0.2131	0.24399	0.21194	0.01993		0.10117	0.09383	0.11434	0.09344	0.09878	0.10031	0.0085		0.01656	0.0185	0.01903	0.02672	0.0178	0.01972	0.00402
	581.75	0.15443	0.17653	0.165	0.17454	0.21229	0.17656	0.02182		0.11593	0.08005	0.12516	0.08837	0.09388	0.10068	0.01907		0.01658	0.01845	0.02074	0.03529	0.01866	0.02194	0.0076
	591.5	0.12952	0.15634	0.13878	0.14683	0.19653	0.1536	0.02596		0.09288	0.05976	0.10329	0.0715	0.0722	0.07993	0.01768		0.01313	0.01464	0.01852	0.03231	0.01582	0.01888	0.00776
	601.25	0.1146	0.15032	0.12328	0.13212	0.19585	0.14323	0.03225		0.13882	0.06199	0.15818	0.09008	0.08761	0.10734	0.03975		0.01637	0.02008	0.02388	0.05264	0.02013	0.02662	0.01479
	611	0.10208	0.14303	0.1101	0.11883	0.18793	0.1324	0.03463		0.18042	0.06654	0.21525	0.10946	0.10149	0.13463	0.06116		0.01984	0.02503	0.03101	0.07173	0.02543	0.03461	0.02113
	620.75	0.08177	0.11786	0.08817	0.09467	0.15248	0.10699	0.02885		0.13494	0.04919	0.16143	0.08087	0.07578	0.10044	0.04617		0.01516	0.01966	0.02595	0.05605	0.02056	0.02748	0.01643
	630.5	0.05599	0.07922	0.06008	0.06123	0.09996	0.0713	0.01835		0.05511	0.02542	0.06657	0.03584	0.0352	0.04363	0.01674		0.00744	0.0095	0.01096	0.02387	0.0092	0.01219	0.00665
	640.25	0.03452	0.04693	0.03697	0.03294	0.0578	0.04183	0.01045		0.0269	0.01358	0.03571	0.01823	0.01735	0.02235	0.00892		0.00414	0.00474	0.00632	0.01176	0.00523	0.00644	0.00308
	650	0.01836	0.02472	0.02002	0.0168	0.03016	0.02201	0.00543		0.01218	0.0057	0.01545	0.00774	0.00882	0.00998	0.00385		0.00188	0.00198	0.0035	0.00731	0.00269	0.00347	0.00224
	659.75	0.00852	0.0119	0.00975	0.00785	0.01431	0.01047	0.00265		0.00428	0.00157	0.00633	0.00367	0.00273	0.00372	0.00178		0.000636659	0.00103	0.00104	0.00354	0.000836912	0.00142	0.0012
	669.5	0.00358	0.00507	0.00451	0.00338	0.00629	0.00457	0.00118		0.00105	0.000434465	0.00185	0.000507436	0.000142745	0.000796188	0.000673528		0.000239267	0.000155873	1.88006e-05	0.0016	0.000129034	0.000429469	0.000661501
	679.25	0.00141	0.00161	0.00226	0.00152	0.00273	0.00191	0.000567248		0.000365214	0.000417861	0.000980592	0.00137	0.000282246	0.000683754	0.000473379		7.62881e-06	0.000302184	0.000589085	0.000788938	0.000298357	0.000397239	0.000300351
	689	0.000567135	0.000365061	0.00121	0.000631336	0.00098684	0.000752165	0.00034051		0	0	0.00349	0.00116	0.000207629	0.000971906	0.00149		0	0.000150136	6.26686e-05	0	3.13343e-05	4.88277e-05	6.23081e-05
	698.75	0.000143459	0	0.000428042	0.000198948	0.000139014	0.000181893	0.00015595		0.000396165	0.000489811	0.00228	0.000462253	0.000133012	0.000753241	0.000867818		7.83687e-05	0.000171174	0.000332144	0.000897859	0.000205256	0.00033696	0.00032647
	708.5	7.62751e-05	0.000200177	0.000127798	9.68116e-05	5.84429e-06	0.000101381	7.11285e-05		0.00143	0.000622641	0	0.000184206	4.21747e-05	0.000455786	0.000597771		0.000126222	2.48632e-05	0.000582818	2.9438e-05	0.00035452	0.000223572	0.000241275
	718.25	0	0.000270854	0	0	0	5.41708e-05	0.00012113		0.00212	0.000794213	0.00495	0	0	0.00157	0.00208		7.97557e-05	0	0	0.000924353	3.98779e-05	0.000208797	0.000401372

## Sheet: Fig1c
	Histogram fluidity fraction
			DOPC								DLPC								DPPC
		Fluidity fraction	1	2	3	4	5	Mean	SD		1	2	3	4	5	Mean	SD		1	2	3	4	5	Mean	SD
		0	0	0	0	0	0	0	0		0	0	0	0	0	0	0		0	0.00014603	8.5e-07	0	0	2.9376e-05	6.52126e-05
		0.02	0	0	0	0	0	0	0		0	0	0	0	0	0	0		0	0.00219	8.122e-05	0	0	0.000453704	0.000969748
		0.04	0	0	0	0	0	0	0		0	0	0	0	0	0	0		2.433e-05	0.01615	0.0024	0	0.00015429	0.00375	0.00701
		0.06	0	0	0	0	0	0	0		0	0	0	0	0	0	0		0.00131	0.06821	0.03009	0	0.00319	0.02056	0.0294
		0.08	0	0	0	0	0	0	0		0	0	0	0	0	0	0		0.02205	0.22636	0.19409	0	0.02799	0.0941	0.10713
		0.1	0	0	0	0	0	0	0		0	0	0	0	0	0	0		0.1848	0.75322	0.8224	0.00036446	0.12451	0.37706	0.3816
		0.12	0	0	0	0	0	0	0		0	0	0	0	0	0	0		0.90237	2.11521	2.65415	0.00847	0.37112	1.21027	1.13435
		0.14	0	0	0	0	0	0	0		0	0	0	0	0	0	0		3.0592	4.45438	5.90274	0.0751	0.90453	2.87919	2.41959
		0.16	0	0	0	0	0	0	0		0	0	0	0	0	0	0		7.7061	7.66767	9.01492	0.36302	1.84386	5.31911	3.9215
		0.18	0	0	0	0	0	0	0		0	0	0	0	0	0	0		13.9172	11.5313	11.5454	1.177	2.96937	8.22803	5.73701
		0.2	0	0	0	0	0	0	0		0	0	0	0	0	0	0		18.3239	14.8173	14.0004	2.80514	4.06958	10.8033	6.93192
		0.22	0	0	0	0	0	0	0		0	0	0	0	0	0	0		18.6684	16.1353	14.8818	5.40378	5.6552	12.1489	6.19533
		0.24	0	0	0	0	0	0	0		0	0	0	0	0	0	0		15.2347	14.8357	13.4041	10.3232	8.33377	12.4263	2.99252
		0.26	0	0	0	0	0	0	0		0	0	0	0	0	0	0		10.4152	11.2745	10.4683	17.9263	11.8454	12.3859	3.15372
		0.28	0	0	0	0	0	0	0		0	0	0	0	0	0	0		6.1558	7.31912	7.05321	22.9309	15.2087	11.7335	7.24503
		0.3	0	0	0	0	0	0	0		0	0	0	0	0	0	0		3.07241	4.19362	4.20864	19.7994	16.5433	9.56348	7.95513
		0.32	0	0	0	0	0	0	0		0	0	0	2.6e-07	0	5.2e-08	1.16276e-07		1.38299	2.13025	2.56642	11.8787	13.9725	6.38616	6.03024
		0.34	0	0	0	0	0	0	0		2.14e-06	0	0	0.00031988	4.4e-07	6.4492e-05	0.000142769		0.61523	1.119	1.63362	5.314	9.02637	3.54164	3.5811
		0.36	0	0	0	0	0	0	0		9.105e-05	0	0	0.00681	1.976e-05	0.00138	0.00303		0.24874	0.70034	0.91615	1.66301	4.93659	1.69297	1.88391
		0.38	0	0	0	0	0	0	0		0.00173	9e-07	6.389e-05	0.05957	0.00039946	0.01235	0.0264		0.07463	0.41392	0.41699	0.30246	2.51261	0.74412	0.99836
		0.4	0	0	0	0	0	0	0		0.01764	3.396e-05	0.00191	0.2364	0.00416	0.05203	0.1033		0.01357	0.17148	0.17853	0.02799	1.12841	0.30399	0.4673
		0.42	0	0	0	0	0	0	0		0.12574	0.00067814	0.02361	0.54721	0.0295	0.14535	0.2297		0.00129	0.04611	0.07595	0.0012	0.38988	0.10289	0.16354
		0.44	0	0	0	0	0	0	0		0.62978	0.0082	0.13634	1.13627	0.13958	0.41003	0.47044		4.608e-05	0.00778	0.02436	0	0.09815	0.02607	0.0415
		0.46	0	0	0	0	0	0	0		2.09311	0.06258	0.46977	2.4359	0.4522	1.10271	1.07981		0	0.00071458	0.00478	0	0.0253	0.00616	0.01088
		0.48	1e-08	0	0	0	3.054e-05	6.11e-06	1.36568e-05		4.80948	0.28139	1.34206	4.42447	1.10463	2.3924	2.07301		0	2.765e-05	0.00048935	0	0.00796	0.0017	0.00351
		0.5	1.08e-06	0	0	0	0.00012952	2.612e-05	5.78042e-05		8.1553	0.86428	3.53148	6.64148	1.97371	4.23325	3.08748		0	0	2.228e-05	0	0.00149	0.000303286	0.000665783
		0.52	3.516e-05	0	0	0	0.00038313	8.3658e-05	0.000168101		11.2289	2.26221	7.71926	8.99543	2.81874	6.60492	3.92213		0	0	0	0	0.00011467	2.2934e-05	5.1282e-05
		0.54	0.00053096	0	0	0	0.00243	0.000592446	0.00105		13.7483	5.15666	13.2034	11.4988	4.10723	9.54288	4.57426		0	0	0	0	3.35e-06	6.7e-07	1.49817e-06
		0.56	0.00486	0	2.83e-06	0	0.01589	0.00415	0.00689		14.9349	9.93255	17.9901	13.6939	6.73674	12.6577	4.39257		0	0	0	0	0	0	0
		0.58	0.03072	4e-08	0.00012665	0	0.0621	0.01859	0.02771		14.1248	15.4201	19.1902	14.338	10.755	14.7656	3.02834		0	0	0	0	0	0	0
		0.6	0.13118	2.32e-06	0.00258	7.359e-05	0.17036	0.06084	0.08326		12.2769	18.3704	15.5215	12.8146	14.8431	14.7653	2.42754		0	0	0	0	0	0	0
		0.62	0.37934	6.731e-05	0.02409	0.00217	0.40337	0.16181	0.20993		9.30571	17.1972	9.99981	9.96633	16.9324	12.6803	4.01313		0	0	0	0	0	0	0
		0.64	0.79019	0.00127	0.13853	0.02929	0.9876	0.38938	0.46415		5.40921	13.3138	5.81858	6.74121	15.8182	9.42019	4.80445		0	0	0	0	0	0	0
		0.66	1.45822	0.01842	0.62067	0.20591	2.44064	0.94877	1.00128		2.29483	8.75732	3.09943	3.76255	12.0415	5.99113	4.22049		0	0	0	0	0	0	0
		0.68	2.80301	0.18211	2.35789	0.90914	5.19288	2.28901	1.93936		0.68209	4.8726	1.29322	1.71182	7.29357	3.17066	2.81696		0	0	0	0	0	0	0
		0.7	5.12346	1.12837	6.63427	2.86949	8.42138	4.83539	2.90625		0.13917	2.24798	0.45062	0.66313	3.40044	1.38027	1.3922		0	0	0	0	0	0	0
		0.72	8.34214	4.32138	12.6143	6.52557	10.4272	8.44611	3.24079		0.02033	0.85822	0.15639	0.23082	1.15311	0.48377	0.4935		0	0	0	0	0	0	0
		0.74	12.3601	10.3034	16.8083	11.1172	11.4055	12.3989	2.57222		0.00186	0.28291	0.04431	0.07263	0.30201	0.14074	0.14093		0	0	0	0	0	0	0
		0.76	16.253	16.3272	17.4251	15.3934	12.2107	15.5219	1.98658		8.167e-05	0.08567	0.0074	0.01906	0.06958	0.03636	0.0387		0	0	0	0	0	0	0
		0.78	17.5757	19.4613	15.8324	17.6579	11.9952	16.5045	2.82871		7.1e-07	0.02185	0.00055961	0.00308	0.0179	0.00868	0.01038		0	0	0	0	0	0	0
		0.8	14.9195	18.8321	12.9371	16.7355	10.4457	14.774	3.25751		0	0.00327	1.797e-05	0.00022686	0.00539	0.00178	0.00245		0	0	0	0	0	0	0
		0.82	10.01	14.3787	8.46038	13.4774	8.89314	11.0439	2.71165		0	0.00021067	0	6.75e-06	0.00088001	0.000219486	0.000380123		0	0	0	0	0	0	0
		0.84	5.61697	8.728	4.11555	8.9102	7.35139	6.94442	2.06008		0	5.48e-06	0	0	5.747e-05	1.259e-05	2.52006e-05		0	0	0	0	0	0	0
		0.86	2.71748	4.34085	1.49323	4.27269	5.10236	3.58532	1.45557		0	0	0	0	1.41e-06	2.82e-07	6.30571e-07		0	0	0	0	0	0	0
		0.88	1.06884	1.57089	0.42407	1.44931	2.73225	1.44907	0.84507		0	0	0	0	0	0	0		0	0	0	0	0	0	0
		0.9	0.32334	0.3523	0.09635	0.37067	1.11161	0.45085	0.38557		0	0	0	0	0	0	0		0	0	0	0	0	0	0
		0.92	0.07388	0.0486	0.01402	0.06677	0.37389	0.11543	0.14633		0	0	0	0	0	0	0		0	0	0	0	0	0	0
		0.94	0.01413	0.00467	0.00101	0.00693	0.14307	0.03396	0.06118		0	0	0	0	0	0	0		0	0	0	0	0	0	0
		0.96	0.00286	0.00027877	2.824e-05	0.00033614	0.05559	0.01182	0.0245		0	0	0	0	0	0	0		0	0	0	0	0	0	0
		0.98	0.00047018	8.57e-06	0	6.48e-06	0.02792	0.00568	0.01243		0	0	0	0	0	0	0		0	0	0	0	0	0	0

## Sheet: Fig 1e
	Center of mass
		DOPC	DLPC	DPPC
		0.77025	0.56195	0.21852
		0.78921	0.60851	0.22154
		0.76377	0.57674	0.21997
		0.78456	0.56817	0.27863
		0.76849	0.61435	0.28322
	Mean	0.775256	0.585944	0.244376
	SD	0.0110005	0.0239399	0.033421

## Sheet: Fig2c
			Geometric factor				Affinity contrast (μN/m)
			DOPC	DLPC	DPPC		DOPC	DLPC	DPPC
			-0.94723	0.09114	0.69994		-14.8715	1.4309	10.9891
			-0.95298	0.57892	0.74047		-14.9618	9.08904	11.6254
			-0.89111	0.06209	0.6411		-13.9904	0.974813	10.0653
			-0.87253	0.19665	0.73163		-13.6987	3.0874	11.4866
			-0.96447	0.36342	0.64157		-15.1422	5.70569	10.0726
			-0.89265	0.50771	0.6527		-14.0146	7.97105	10.2474
			-0.97422	0.43556	0.7771		-15.2953	6.83829	12.2005
		Mean	-0.927884	0.319356	0.697787		-14.5678	5.01388	10.9553
		SD	0.0411247	0.204785	0.0542663		0.645658	3.21512	0.851981

## Sheet: Fig 2d
				Intrinsic contact angle (°)
				DOPC	DLPC	DPPC
				161.304	84.7709	45.578
				162.36	54.6255	42.2285
				153.013	86.4403	50.1262
				150.754	78.6589	42.9765
				164.682	68.6893	50.0912
				153.208	59.4884	49.2542
				166.963	64.1793	39.0042
			Mean	158.898	70.9789	45.6084
			SD	6.44964	12.5113	4.39253

## Sheet: Fig 3b
	Histogram fluidity fraction
			DOPC								+5% Cholesterol								+15% Cholesterol								+30% Cholesterol
		Fluidity fraction	1	2	3	4	5	Mean	SD		1	2	3	4	5	Mean	SD		1	2	3	4	5	Mean	SD		1	2	3	4	5	Mean	SD
		0	0	0	0	0	0	0	0		0	0	0	0	0	0	0		0	0	0	0	0	0	0		0	0	0	0	0	0	0
		0.02	0	0	0	0	0	0	0		0	0	0	0	0	0	0		0	0	0	0	0	0	0		0	0	0	0	0	0	0
		0.04	0	0	0	0	0	0	0		0	0	0	0	0	0	0		0	0	0	0	0	0	0		0	0	0	0	0	0	0
		0.06	0	0	0	0	0	0	0		0	0	0	0	0	0	0		0	0	0	0	0	0	0		0	0	0	0	0	0	0
		0.08	0	0	0	0	0	0	0		0	0	0	0	0	0	0		0	0	0	0	0	0	0		0	0	0	0	0	0	0
		0.1	0	0	0	0	0	0	0		0	0	0	0	0	0	0		0	0	0	0	0	0	0		0	0	0	0	0	0	0
		0.12	0	0	0	0	0	0	0		0	0	0	0	0	0	0		0	0	0	0	0	0	0		0	0	0	0	0	0	0
		0.14	0	0	0	0	0	0	0		0	0	0	0	0	0	0		0	0	0	0	0	0	0		0	0	0	0	0	0	0
		0.16	0	0	0	0	0	0	0		0	0	0	0	0	0	0		0	0	0	0	0	0	0		0	0	0	0	0	0	0
		0.18	0	0	0	0	0	0	0		0	0	0	0	0	0	0		0	0	0	0	0	0	0		0	0	0	0	0	0	0
		0.2	0	0	0	0	0	0	0		0	0	0	0	0	0	0		0	0	0	0	0	0	0		0	0	0	0	0	0	0
		0.22	0	0	0	0	0	0	0		0	0	0	0	0	0	0		0	0	0	0	0	0	0		0	0	0	0	0	0	0
		0.24	0	0	0	0	0	0	0		0	0	0	0	0	0	0		0	0	0	0	0	0	0		0	0	0	0	0	0	0
		0.26	0	0	0	0	0	0	0		0	0	0	0	0	0	0		0	0	0	0	0	0	0		0	0	0	0	0	0	0
		0.28	0	0	0	0	0	0	0		0	0	0	0	0	0	0		0	0	0	0	0	0	0		0	0	0	0	0	0	0
		0.3	0	0	0	0	0	0	0		0	0	0	0	0	0	0		0	0	0	0	0	0	0		0	0	0	0	0	0	0
		0.32	0	0	0	0	0	0	0		0	0	0	0	0	0	0		0	0	0	0	0	0	0		0	0	0	0	0	0	0
		0.34	0	0	0	0	0	0	0		0	0	0	0	0	0	0		0	0	0	0	0	0	0		0	0	0	0	0	0	0
		0.36	0	0	0	0	0	0	0		4e-08	0	0	0	0	8e-09	1.78885e-08		0	0	0	0	0	0	0		0	0	0	0	0	0	0
		0.38	0	0	0	0	0	0	0		1.62e-06	0	0	0	0	3.24e-07	7.24486e-07		0	0	1.254e-05	0	0	2.508e-06	5.60806e-06		0	0	0	0	0	0	0
		0.4	0	0	0	0	0	0	0		2.681e-05	0	0	0	0	5.362e-06	1.19898e-05		0	0	0.00052567	0	0	0.000105134	0.000235087		0	2.348e-05	0	3.386e-05	0	1.1468e-05	1.61263e-05
		0.42	0	0	0	0	0	0	0		0.00017954	0	0	0	0	3.5908e-05	8.02927e-05		0	0	0.00817	0	0	0.00163	0.00365		0	0.00058297	0	0.00102	0	0.0003197	0.000463712
		0.44	0	0	0	0	0	0	0		0.00086567	0	0	0	0	0.000173134	0.000387139		4.379e-05	0	0.05358	0	0	0.01072	0.02395		0	0.00606	0	0.01138	0	0.00349	0.00513
		0.46	0	0	0	0	0	0	0		0.00543	0	0	0	0	0.00109	0.00243		0.00127	0	0.17071	0	2.495e-05	0.0344	0.0762		0	0.03006	0	0.06178	0	0.01837	0.02754
		0.48	1e-08	0	0	0	3.054e-05	6.11e-06	1.36568e-05		0.02417	0	0	0	0	0.00483	0.01081		0.01577	0	0.35297	0	0.00089177	0.07393	0.15614		0	0.10184	0.00047559	0.19489	3.897e-05	0.05945	0.08758
		0.5	1.08e-06	0	0	0	0.00012952	2.612e-05	5.78042e-05		0.06063	0	1.462e-05	0	0	0.01213	0.02711		0.09501	0	0.56967	0	0.01145	0.13523	0.2461		0.00026322	0.24834	0.00797	0.45347	0.00172	0.14235	0.20375
		0.52	3.516e-05	0	0	0	0.00038313	8.3658e-05	0.000168101		0.12207	1.965e-05	0.00028929	0	0	0.02448	0.05456		0.34622	0	0.7354	0	0.0662	0.22957	0.31685		0.00492	0.49697	0.0609	0.84187	0.02658	0.28624	0.37097
		0.54	0.00053096	0	0	0	0.00243	0.000592446	0.00105		0.21655	0.00067381	0.00228	0	0	0.0439	0.09652		0.87645	0	0.86562	1.312e-05	0.21556	0.39153	0.4465		0.03768	1.13961	0.24829	1.38881	0.18311	0.5995	0.61788
		0.56	0.00486	0	2.83e-06	0	0.01589	0.00415	0.00689		0.28555	0.00972	0.00931	2.83e-06	0	0.06092	0.12566		1.65907	0.00011597	1.09958	0.00157	0.5272	0.65751	0.72076		0.14824	2.25011	0.61019	2.62775	0.64183	1.25562	1.10582
		0.58	0.03072	4e-08	0.00012665	0	0.0621	0.01859	0.02771		0.44759	0.07143	0.04142	0.00012665	0	0.11211	0.18994		2.76705	0.00344	1.39012	0.02804	1.02236	1.0422	1.14062		0.46303	3.27613	1.10531	4.51167	1.39954	2.15114	1.6842
		0.6	0.13118	2.32e-06	0.00258	7.359e-05	0.17036	0.06084	0.08326		0.89798	0.30727	0.21823	0.00258	0.00014649	0.28524	0.36797		4.0659	0.04728	1.73431	0.23995	1.72153	1.5618	1.60988		1.51718	4.02756	1.9232	5.94391	2.63309	3.20899	1.80256
		0.62	0.37934	6.731e-05	0.02409	0.00217	0.40337	0.16181	0.20993		1.53503	0.8755	0.95962	0.02409	0.00347	0.67954	0.65867		4.86159	0.3817	2.60869	1.23678	3.28989	2.47573	1.75306		4.32055	5.19114	3.67121	6.58491	5.00858	4.95528	1.09154
		0.64	0.79019	0.00127	0.13853	0.02929	0.9876	0.38938	0.46415		2.42376	1.98602	2.85762	0.13853	0.04222	1.48963	1.31442		5.46453	2.30506	4.5381	4.62688	6.34625	4.65616	1.50435		9.23868	7.58489	7.61502	7.58077	8.486	8.10107	0.74426
		0.66	1.45822	0.01842	0.62067	0.20591	2.44064	0.94877	1.00128		3.53788	3.91219	5.53988	0.62067	0.31412	2.78495	2.24813		6.62922	8.87628	7.18338	12.3105	10.7948	9.15883	2.39742		14.2173	10.784	13.3204	9.57328	11.8899	11.957	1.87286
		0.68	2.80301	0.18211	2.35789	0.90914	5.19288	2.28901	1.93936		4.88619	6.43445	8.03118	2.35789	1.69295	4.68053	2.67702		8.74219	19.1666	9.58253	21.1102	15.7597	14.8722	5.56102		16.4409	13.2024	16.7877	10.851	14.9711	14.4506	2.46014
		0.7	5.12346	1.12837	6.63427	2.86949	8.42138	4.83539	2.90625		6.87917	8.86572	9.91728	6.63427	5.91621	7.64253	1.67706		11.7885	24.1222	11.3356	22.8759	17.9183	17.6081	5.98939		16.0797	12.8047	15.8632	10.2654	16.7541	14.3534	2.7447
		0.72	8.34214	4.32138	12.6143	6.52557	10.4272	8.44611	3.24079		8.85526	10.8952	11.4362	12.6143	12.3613	11.2325	1.49917		14.3686	19.9907	12.0067	17.3593	15.3823	15.8215	3.02503		13.6	9.97535	13.2436	8.7858	14.3958	12.0001	2.46357
		0.74	12.3601	10.3034	16.8083	11.1172	11.4055	12.3989	2.57222		10.2986	12.814	12.7714	16.8083	16.8059	13.8996	2.84281		14.1382	12.7911	11.9459	10.4693	10.9698	12.0629	1.46505		9.97458	7.43893	10.563	7.87572	9.39864	9.05018	1.34537
		0.76	16.253	16.3272	17.4251	15.3934	12.2107	15.5219	1.98658		11.9328	13.6909	13.0102	17.4251	17.3411	14.68	2.54608		10.9528	7.02628	11.489	5.41341	7.30784	8.43787	2.64817		6.57675	6.2043	7.35735	8.09215	5.80329	6.80677	0.91899
		0.78	17.5757	19.4613	15.8324	17.6579	11.9952	16.5045	2.82871		13.273	12.9669	11.7429	15.8324	15.5022	13.8635	1.74724		6.89645	3.27905	9.2589	2.66524	4.5443	5.32879	2.73014		3.803	5.33603	4.25695	7.12605	3.68598	4.8416	1.43345
		0.8	14.9195	18.8321	12.9371	16.7355	10.4457	14.774	3.25751		12.619	11.1614	9.70093	12.9371	13.1426	11.9122	1.45922		3.68911	1.32682	6.17607	1.21201	2.4497	2.97074	2.05288		2.04849	3.87581	2.0775	4.1965	2.14269	2.8682	1.07275
		0.82	10.01	14.3787	8.46038	13.4774	8.89314	11.0439	2.71165		9.93908	8.31435	7.18865	8.46038	9.70225	8.72094	1.12115		1.6788	0.48272	3.6573	0.37613	1.12098	1.46319	1.33424		1.04558	2.38039	0.82341	1.70733	1.25072	1.44149	0.61793
		0.84	5.61697	8.728	4.11555	8.9102	7.35139	6.94442	2.06008		6.5345	4.87878	4.27272	4.11555	5.05325	4.97096	0.95906		0.65456	0.15089	1.90409	0.06703	0.41671	0.63866	0.74423		0.387	1.49502	0.29802	0.64157	0.72464	0.70925	0.47308
		0.86	2.71748	4.34085	1.49323	4.27269	5.10236	3.58532	1.45557		3.25578	2.03691	1.76427	1.49323	1.6946	2.04896	0.70214		0.22159	0.03991	0.88622	0.00731	0.10929	0.25286	0.36345		0.0841	0.94193	0.11023	0.3086	0.37108	0.36319	0.34636
		0.88	1.06884	1.57089	0.42407	1.44931	2.73225	1.44907	0.84507		1.22016	0.59305	0.45379	0.42407	0.36999	0.61221	0.34969		0.06381	0.00854	0.34597	0.00047426	0.02103	0.08796	0.14628		0.01103	0.61513	0.04015	0.18924	0.16251	0.20361	0.24241
		0.9	0.32334	0.3523	0.09635	0.37067	1.11161	0.45085	0.38557		0.46394	0.14036	0.07332	0.09635	0.05277	0.16535	0.17006		0.0168	0.00118	0.08865	1.455e-05	0.00358	0.02204	0.03783		0.00096813	0.37732	0.01323	0.10464	0.05286	0.1098	0.15492
		0.92	0.07388	0.0486	0.01402	0.06677	0.37389	0.11543	0.14633		0.19979	0.03635	0.00798	0.01402	0.00465	0.05256	0.08323		0.00505	8.143e-05	0.01147	0	0.00041124	0.0034	0.00498		5.768e-05	0.15566	0.00245	0.04888	0.0129	0.04399	0.06541
		0.94	0.01413	0.00467	0.00101	0.00693	0.14307	0.03396	0.06118		0.0702	0.0079	0.00052043	0.00101	0.00021225	0.01597	0.03048		0.0013	2.42e-06	0.00063531	0	2.226e-05	0.000391288	0.000574319		1.73e-06	0.04504	0.00018881	0.0233	0.00261	0.01423	0.01979
		0.96	0.00286	0.00027877	2.824e-05	0.00033614	0.05559	0.01182	0.0245		0.01361	0.00089215	1.548e-05	2.824e-05	1.13e-06	0.00291	0.00599		0.00016675	0	1.7e-06	0	4.9e-07	3.3788e-05	7.43313e-05		0	0.01211	5.57e-06	0.00727	0.00055383	0.00399	0.00548
		0.98	0.00047018	8.57e-06	0	6.48e-06	0.02792	0.00568	0.01243		0.00114	4.527e-05	1.3e-07	0	0	0.000237132	0.000505244		7.35e-06	0	3e-08	0	0	1.476e-06	3.28369e-06		0	0.00233	0	0.00099443	0.00011512	0.000688402	0.00101

## Sheet: Fig 3c
	Center of mass
		DOPC	+5% Chol	+15% Chol	+30% Chol
		0.77025	0.75868	0.70422	0.69737
		0.78921	0.75342	0.70903	0.69535
		0.76377	0.74612	0.71722	0.69764
		0.78456	0.76377	0.70162	0.68773
		0.76849	0.76686	0.702	0.69635
	Mean	0.775256	0.75777	0.706818	0.694888
	SD	0.0110005	0.008278	0.00652067	0.00410249

## Sheet: Fig 3e
			Geometric factor					Affinity contrast (μN/m)
			DOPC	+5% Chol	+15% Chol	+30% Chol		DOPC	+5% Chol	+15% Chol	+30% Chol
			-0.94723	-0.85322	-0.63293	-0.28403		-14.8715	-13.3956	-9.937	-4.45927
			-0.95298	-0.91804	-0.74639	-0.65097		-14.9618	-14.4132	-11.7183	-10.2202
			-0.89111	-0.82856	-0.56628	-0.57591		-13.9904	-13.0084	-8.8906	-9.04179
			-0.87253	-0.80212	-0.74094	-0.63922		-13.6987	-12.5933	-11.6328	-10.0358
			-0.96447	-0.8159	-0.75339	-0.56705		-15.1422	-12.8096	-11.8282	-8.90268
			-0.89265	-0.83854	-0.70927	-0.3761		-14.0146	-13.1651	-11.1355	-5.90477
			-0.97422	-0.83244	-0.77937	-0.30996		-15.2953	-13.0693	-12.2361	-4.86637
		Mean	-0.927884	-0.84126	-0.704081			-14.5678	-13.2078	-11.0541	-7.63298
		SD	0.0411247	0.0375494	0.0767322			0.645658	0.589526	1.2047	2.47579

## Sheet: Fig 3f
				Intrinsic contact angle (°)
				DOPC	+5% Chol	+15% Chol	+30% Chol
				161.304	148.564	129.267	106.501
				162.36	156.641	138.278	130.615
				153.013	145.951	124.492	125.164
				150.754	143.333	137.812	129.734
				164.682	144.676	138.885	124.545
				153.208	146.986	135.175	112.092
				166.963	146.35	141.203	108.057
			Mean	158.898	147.5	135.016	119.53
			SD	6.44964	4.35913	5.99371	10.3328

[truncated: 32 more sheets: Fig 4b, Fig 4c, Fig 4d, Fig 5c, Fig 5d, Fig 5e, Fig 6e, Fig6f, Fig 6h, Fig 7d, Fig 7e, Fig 7f, Fig 8a, Fig 8b, Fig 8c, Fig S1c, Fig S1d, Fig S1e, Fig S1f, Fig S2c …]
